# Supplementary material for: White and other fur colourations and hybridization in golden jackals (Canis aureus) in the Carpathian basin
Source: Sci Rep. 2023 Dec 11;13:21969. doi: 10.1038/s41598-023-49265-0 (PMC10713657; doi:10.1038/s41598-023-49265-0)
Supplement: Supplementary file 2 — Supplementary Table 1. [file 41598_2023_49265_MOESM2_ESM.xlsx]

## Sheet: Details of samples
Supplementary table 1.: Details of samples
			Melanocortin-1 receptor SNPs										Inferred ancestry
Sample name	Colour	Sex	c.268	c.313	c.475	c.476	Mask (c.790A>G)	c.901	White (c.916C>T)	CBD103	Dloop	STR	Dog	Jackal	Coordinates	Dloop seq Acc.No.	MC1R seq Acc.No	Notes
4744CaW	white	Female	A/A	G/G	C/C	A/A	A/A	C/C	T/T	225/225	Canis aureus	Ca	0.004	0.996	45.8900891 N 17.6409808 E	OR047614	OR074077
4789CaA	agouti	Male	A/A	G/G	C/T	C/A	A/A	C/C	C/T	-	Canis aureus	Ca	0.003	0.997	46.0627127 N 18.3142131 E	OR047629	OR074052	no picture
4798CaW	white	Male	A/A	G/G	C/C	A/A	A/A	C/C	T/T	225/225	Canis aureus	Ca	0.012	0.988	46.1234176 N 17.1954631 E	OR047612	OR074076	no picture
4802CaA	agouti	Male	A/A	G/G	C/T	C/A	A/A	C/C	C/T	-	Canis aureus	Ca	0.006	0.994	46.0830278 N 17.3762907 E	OR047622	OR074053	no picture
5920HybB	black	Male	A/A	G/G	C/T	C/A	A/A	C/C	C/T	225/228	Canis aureus	Ca/Cf	0.576	0.424	46.3852829 N 18.9228671 E	OR047618	OR074080	Dog-Jackal hybrid
5928HybB	black	Male	A/A	G/G	C/T	C/C	G/A	C/C	C/C	225/228	Canis familiaris	Ca/Cf	0.608	0.392	N/A	OR047611	OR074079	Dog-Jackal hybrid
5930HybM	mottled	Female	A/A	G/G	C/T	C/C	G/A	C/C	C/C	225/225	Canis aureus	Ca/Cf	0.542	0.458	46.5600145 N 19.0614477 E	OR047613	OR074066	Dog-Jackal hbyrid, merle, Ma+
5943CaA	agouti	Female	A/A	G/G	T/T	C/C	A/A	C/C	C/C	-	Canis aureus	Ca	0.002	0.998	46.4307857 N 17.5172981 E	OR047634	OR074060
6327CaA	agouti	Female	A/A	G/G	T/T	C/C	A/A	C/C	C/C	-	Canis aureus	Ca	0.002	0.998	46.303855 N 17.476322 E	OR047620	OR074067
6328CaA	agouti	Male	A/A	G/G	T/T	C/C	A/A	C/C	C/C	-	Canis aureus	Ca	0.002	0.998	46.149098 N 17.591231 E	OR047632	OR074068
6329CaA	agouti	Male	A/A	G/G	T/T	C/C	A/A	C/C	C/C	-	Canis aureus	Ca	0.001	0.999	46.274083 N 17.470611 E	OR047636	OR074054
6330CaA	agouti	Female	A/A	G/G	T/T	C/C	A/A	C/C	C/C	-	Canis aureus	Ca	0.002	0.998	46.296449 N 17.471612 E	OR047635	OR074069
6331CaA	agouti	Female	A/A	G/G	T/T	C/C	A/A	C/C	C/C	-	Canis aureus	Ca	0.005	0.995	46.205431 N 17.799233 E	OR047623	OR074064
6332CaA	agouti	Female	A/A	G/G	T/T	C/C	A/A	C/C	C/C	-	Canis aureus	Ca	0.002	0.998	46.208753 N 17.832235 E	OR047631	OR074059
6333CaA	agouti	Male	A/A	G/G	T/T	C/C	A/A	C/C	C/C	-	Canis aureus	Ca	0.001	0.999	46.089095 N 17.384421 E	OR047630	OR074058
6334CaA	agouti	Male	A/A	G/G	T/T	C/C	A/A	C/C	C/C	-	Canis aureus	Ca	0.001	0.999	46.140711 N 17.619524 E	OR047621	OR074057
6335CaA	agouti	Male	A/A	G/G	C/T	C/C	A/A	C/C	C/C	-	Canis aureus	Ca	0.046	0.954	46.143768 N 17.620059 E	OR047633	OR074074
6336CaA	agouti	Male	A/A	G/G	T/T	C/C	A/A	C/C	C/C	-	Canis aureus	Ca	0.003	0.997	46.266659 N 17.484682 E	OR047619	OR074056
6337CaA	agouti	Female	A/A	G/G	T/T	C/C	A/A	C/C	C/C	-	Canis aureus	Ca	0.006	0.994	46.221776 N 17.508259 E	OR047638	OR074070
6338CaA	agouti	Female	A/A	G/G	T/T	C/C	A/A	C/C	C/C	-	Canis aureus	Ca	0.001	0.999	46.176430 N 17.406571 E	OR047628	OR074075
6339CaA	agouti	Male	A/A	G/G	T/T	C/C	A/A	C/C	C/C	-	Canis aureus	Ca	0.001	0.999	46.171284 N 17.587182 E	OR047641	OR074071
6340CaA	agouti	Female	A/A	G/G	T/T	C/C	A/A	C/C	C/C	-	Canis aureus	Ca	0.003	0.997	46.177123 N 17.610891 E	OR047615	OR074078
6341CaA	agouti	Male	A/A	G/G	T/T	C/C	A/A	C/C	C/C	-	Canis aureus	Ca	0.005	0.995	46.212264 N 17.515694 E	OR047637	OR074073
6343CaW	white	Female	A/A	G/G	C/C	A/A	A/A	C/C	T/T	225/225	Canis aureus	Ca	0.002	0.998	46.0933804 N 17.4242277 E	OR047625	OR074050
6350CaW	white	Female	A/A	G/G	C/C	A/A	A/A	C/C	T/T	225/225	Canis aureus	Ca	0.007	0.993	46.0905233 N 17.4067182 E	OR047627	OR074062
6351CaA	agouti	Male	A/A	G/G	T/T	C/C	A/A	C/C	C/C	-	Canis aureus	Ca	0.002	0.998	45.9777725 N 18.48776 E	OR047640	OR074072
6392CaW	white	Female	A/A	G/G	C/C	A/A	A/A	C/C	T/T	225/225	Canis aureus	Ca	0.002	0.998	46.3401537 N 20.3068939 E	OR047624	OR074063
6647CaW	white	Male	A/A	G/G	C/C	A/A	A/A	C/C	T/T	225/225	Canis aureus	Ca	0.001	0.999	46.066824 N 17.506773 E	OR047639	OR074065
6648CaW	white	Female	A/A	G/G	C/C	A/A	A/A	C/C	T/T	225/225	Canis aureus	Ca	0.001	0.999	46.066824 N 17.506773 E	OR047616	OR074055
6651CaW	white	Male	A/A	G/G	C/C	A/A	A/A	C/C	T/T	225/225	Canis aureus	Ca	0.002	0.998	46.066824 N 17.506773 E	OR047617	OR074051
6678CaA	agouti	Male	A/A	G/G	T/T	C/C	A/A	C/C	C/C	-	Canis aureus	Ca	0.004	0.996	46.3464866 N 20.2405978 E	OR047626	OR074061
