# Supplementary material for: White and other fur colourations and hybridization in golden jackals (Canis aureus) in the Carpathian basin
Source: Sci Rep. 2023 Dec 11;13:21969. doi: 10.1038/s41598-023-49265-0 (PMC10713657; doi:10.1038/s41598-023-49265-0)
Supplement: Supplementary file 3 — Supplementary Table 2. [file 41598_2023_49265_MOESM3_ESM.xlsx]

## Sheet: Population_Genetic_variability
Supplementary table 2.: Genetic variability at 20 autosomal microsatellites in domestic dogs and golden jackals sampled in Hungary
Locus	Reference Dog (n = 23)				Reference Jackal (n = 27)				Agouti (n = 20)				White (n = 8)				Coloured (n = 3)				Mean over pops for each locus (n = 81)
	NA	HO	HE	HWE	NA	HO	HE	HWE	NA	HO	HE	HWE	NA	HO	HE	HWE	NA	HO	HE	HWE	NA	HO	HE
AHT137	13	0.695652	0.86862	ns	7	0.814815	0.788752	ns	8	0.85	0.7925	ns	8	1	0.84375	ns	5	1	0.777778	ns	8.2	0.872093	0.81428
FH2538	10	0.869565	0.873346	ns	3	0.555556	0.479424	***	3	0.5	0.45375	ns	2	0.375	0.304688	ns	5	1	0.777778	ns	4.6	0.660024	0.577797
c2001	8	0.913043	0.741966	ns	5	0.851852	0.682442	ns	4	0.75	0.66875	ns	4	0.625	0.601562	ns	5	1	0.777778	ns	5.2	0.827979	0.6945
c2096	4	0.304348	0.328922	ns	3	0.555556	0.509602	ns	3	0.2	0.22625	ns	2	0	0.21875	**	2	0.666667	0.444444	ns	2.8	0.345314	0.345594
c2054	8	0.695652	0.835539	ns	5	0.740741	0.675583	ns	5	0.75	0.67375	ns	4	0.5	0.679688	ns	3	0.666667	0.5	ns	5	0.670612	0.672912
PEZ8	5	0.782609	0.76465	ns	6	0.740741	0.733196	ns	6	0.95	0.77375	ns	4	1	0.679688	ns	5	1	0.777778	ns	5.2	0.89467	0.745812
PEZ5	6	0.521739	0.627599	***	4	0.444444	0.591907	ns	4	0.25	0.30625	**	3	0.125	0.320312	*	5	1	0.777778	ns	4.4	0.468237	0.524769
PEZ19	4	0.434783	0.620983	*	3	0.518519	0.565158	***	3	0.75	0.49875	*	2	0.25	0.375	ns	2	0	0.444444	ns	2.8	0.39066	0.500867
AHTH_171	11	0.521739	0.858223	***	3	0.555556	0.542524	ns	4	0.65	0.5975	ns	2	0.25	0.21875	ns	5	1	0.777778	ns	5	0.595459	0.598955
PEZ12	10	0.652174	0.799622	ns	4	0.592593	0.682442	ns	5	0.8	0.74875	ns	5	0.625	0.773438	ns	3	0.666667	0.5	ns	5.4	0.667287	0.70085
PEZ11	12	0.521739	0.861059	**	7	0.851852	0.750343	*	10	0.8	0.835	ns	8	0.5	0.828125	**	4	0.666667	0.722222	ns	8.2	0.668052	0.79935
AHTH260	8	0.826087	0.844991	ns	6	0.555556	0.604938	ns	6	0.6	0.6575	***	4	0.5	0.539062	ns	5	0.666667	0.777778	ns	5.8	0.629662	0.684854
FH3377	11	0.782609	0.862004	**	3	0.62963	0.645405	ns	3	0.65	0.66125	ns	3	0.5	0.585938	ns	3	0.666667	0.5	ns	4.6	0.645781	0.650919
FH2088	7	0.478261	0.729679	*	4	0.740741	0.532922	**	2	0.3	0.42	ns	3	0.375	0.320312	ns	4	1	0.722222	ns	4	0.5788	0.545027
FH3313	17	0.826087	0.925331	ns	5	0.703704	0.72428	ns	5	0.75	0.75375	**	4	0.875	0.695312	ns	4	1	0.722222	ns	7	0.830958	0.764179
PEZ02	7	0.826087	0.744802	*	4	0.740741	0.561728	ns	5	0.9	0.715	ns	5	0.75	0.640625	ns	4	1	0.722222	ns	5	0.843366	0.676875
FH2010	6	0.695652	0.747637	ns	6	0.777778	0.739369	ns	6	0.8	0.6925	ns	4	0.75	0.726562	ns	3	1	0.611111	ns	5	0.804686	0.703436
FH2107	11	0.913043	0.861059	ns	9	0.740741	0.762689	ns	10	0.75	0.825	**	8	1	0.835938	ns	6	1	0.833333	ns	8.8	0.880757	0.823604
FH2004	12	0.695652	0.81758	ns	5	0.703704	0.703018	ns	7	0.65	0.68375	ns	6	0.75	0.789062	ns	5	1	0.777778	ns	7	0.759871	0.754238
FH2039	16	0.652174	0.874291	ns	5	0.592593	0.559671	ns	4	0.7	0.52375	ns	3	0.375	0.53125	ns	4	0.666667	0.666667	ns	6.4	0.597287	0.631126
Overall	9.3	0.680435	0.779395	-	4.85	0.67037	0.64177	-	5.15	0.6675	0.625375	-	4.2	0.55625	0.575391	-	4.1	0.833333	0.680556	-	5.52	0.681578	0.660497
Key: ns=not significant, * P<0.05, ** P<0.01, *** P<0.001
