# Supplementary material for: White and other fur colourations and hybridization in golden jackals (Canis aureus) in the Carpathian basin
Source: Sci Rep. 2023 Dec 11;13:21969. doi: 10.1038/s41598-023-49265-0 (PMC10713657; doi:10.1038/s41598-023-49265-0)
Supplement: Supplementary file 4 — Supplementary Table 3. [file 41598_2023_49265_MOESM4_ESM.xlsx]

## Sheet: Allelecount_freq_populations
Supplementary table 3.: Allele Counts and Frequencies by populations
Allele Counts and Total Count by Population								Allele Frequencies and Sample Size by Populations
Locus	Allele/n	Ref. Dog	Ref. Jackal	Agouti	White	Coloured		Locus	Allele/n	Ref. Dog	Ref. Jackal	Agouti	White	Coloured
AHT137								AHT137	N	23	27	20	8	3
	106	1	0	0	0	0			106	0.02174	0	0	0	0
	130	11	0	0	0	1			130	0.23913	0	0	0	0.16667
	132	1	0	0	0	0			132	0.02174	0	0	0	0
	134	1	4	2	1	0			134	0.02174	0.07407	0.05	0.0625	0
	136	7	0	3	0	1			136	0.15217	0	0.075	0	0.16667
	138	1	11	11	4	1			138	0.02174	0.2037	0.275	0.25	0.16667
	140	2	12	4	3	2			140	0.04348	0.22222	0.1	0.1875	0.33333
	142	3	17	12	2	1			142	0.06522	0.31481	0.3	0.125	0.16667
	144	2	3	0	1	0			144	0.04348	0.05556	0	0.0625	0
	146	7	6	6	2	0			146	0.15217	0.11111	0.15	0.125	0
	148	5	0	1	2	0			148	0.1087	0	0.025	0.125	0
	150	3	0	0	0	0			150	0.06522	0	0	0	0
	152	2	1	1	1	0			152	0.04348	0.01852	0.025	0.0625	0
FH2538								FH2538	N	23	27	20	8	3
	242	0	0	1	0	0			242	0	0	0.025	0	0
	250	0	0	0	0	1			250	0	0	0	0	0.16667
	254	7	17	12	3	1			254	0.15217	0.31481	0.3	0.1875	0.16667
	258	0	35	27	13	2			258	0	0.64815	0.675	0.8125	0.33333
	286	3	0	0	0	0			286	0.06522	0	0	0	0
	290	8	0	0	0	1			290	0.17391	0	0	0	0.16667
	294	4	2	0	0	0			294	0.08696	0.03704	0	0	0
	298	8	0	0	0	0			298	0.17391	0	0	0	0
	302	4	0	0	0	0			302	0.08696	0	0	0	0
	306	3	0	0	0	0			306	0.06522	0	0	0	0
	310	6	0	0	0	0			310	0.13043	0	0	0	0
	314	2	0	0	0	1			314	0.04348	0	0	0	0.16667
	318	1	0	0	0	0			318	0.02174	0	0	0	0
c2001								c2001	N	23	27	20	8	3
	124	1	0	0	0	0			124	0.02174	0	0	0	0
	128	1	0	0	0	0			128	0.02174	0	0	0	0
	132	16	0	0	0	1			132	0.34783	0	0	0	0.16667
	136	0	0	0	0	1			136	0	0	0	0	0.16667
	140	1	1	0	0	1			140	0.02174	0.01852	0	0	0.16667
	144	14	22	17	9	1			144	0.30435	0.40741	0.425	0.5625	0.16667
	148	9	4	3	4	0			148	0.19565	0.07407	0.075	0.25	0
	152	3	19	14	2	0			152	0.06522	0.35185	0.35	0.125	0
	156	0	8	6	1	2			156	0	0.14815	0.15	0.0625	0.33333
	164	1	0	0	0	0			164	0.02174	0	0	0	0
c2096								c2096	N	23	27	20	8	3
	82	0	6	3	0	0			82	0	0.11111	0.075	0	0
	94	1	0	0	0	0			94	0.02174	0	0	0	0
	98	7	0	0	2	2			98	0.15217	0	0	0.125	0.33333
	102	37	35	35	14	4			102	0.80435	0.64815	0.875	0.875	0.66667
	106	1	13	2	0	0			106	0.02174	0.24074	0.05	0	0
c2054								c2054	N	23	27	20	8	3
	150	1	0	0	0	0			150	0.02174	0	0	0	0
	154	8	0	0	0	0			154	0.17391	0	0	0	0
	158	11	0	0	0	1			158	0.23913	0	0	0	0.16667
	162	6	0	0	0	0			162	0.13043	0	0	0	0
	166	3	0	0	0	1			166	0.06522	0	0	0	0.16667
	170	8	1	0	0	0			170	0.17391	0.01852	0	0	0
	174	7	26	20	7	4			174	0.15217	0.48148	0.5	0.4375	0.66667
	178	2	10	7	5	0			178	0.04348	0.18519	0.175	0.3125	0
	182	0	5	6	2	0			182	0	0.09259	0.15	0.125	0
	186	0	12	6	2	0			186	0	0.22222	0.15	0.125	0
	190	0	0	1	0	0			190	0	0	0.025	0	0
pez8								pez8	N	23	27	20	8	3
	220	0	8	6	4	2			220	0	0.14815	0.15	0.25	0.33333
	224	0	1	4	1	1			224	0	0.01852	0.1	0.0625	0.16667
	228	6	18	13	4	0			228	0.13043	0.33333	0.325	0.25	0
	232	10	18	11	7	1			232	0.21739	0.33333	0.275	0.4375	0.16667
	236	11	8	4	0	1			236	0.23913	0.14815	0.1	0	0.16667
	240	15	0	2	0	1			240	0.32609	0	0.05	0	0.16667
	244	4	0	0	0	0			244	0.08696	0	0	0	0
	248	0	1	0	0	0			248	0	0.01852	0	0	0
PEz5								PEz5	N	23	27	20	8	3
	94	0	4	4	1	0			94	0	0.07407	0.1	0.0625	0
	98	2	29	33	13	1			98	0.04348	0.53704	0.825	0.8125	0.16667
	100	0	18	2	2	2			100	0	0.33333	0.05	0.125	0.33333
	102	0	3	1	0	0			102	0	0.05556	0.025	0	0
	106	26	0	0	0	0			106	0.56522	0	0	0	0
	110	6	0	0	0	0			110	0.13043	0	0	0	0
	114	8	0	0	0	1			114	0.17391	0	0	0	0.16667
	116	2	0	0	0	1			116	0.04348	0	0	0	0.16667
	118	2	0	0	0	0			118	0.04348	0	0	0	0
	164	0	0	0	0	1			164	0	0	0	0	0.16667
Pez19								Pez19	N	23	27	20	8	3
	193	12	26	15	4	4			193	0.26087	0.48148	0.375	0.25	0.66667
	197	24	24	24	12	2			197	0.52174	0.44444	0.6	0.75	0.33333
	201	9	4	1	0	0			201	0.19565	0.07407	0.025	0	0
	205	1	0	0	0	0			205	0.02174	0	0	0	0
AHTH_171								AHTH_171	N	23	27	20	8	3
	120	1	0	0	0	0			120	0.02174	0	0	0	0
	122	7	0	0	0	0			122	0.15217	0	0	0	0
	124	4	0	0	0	1			124	0.08696	0	0	0	0.16667
	126	3	0	0	0	0			126	0.06522	0	0	0	0
	128	0	0	0	0	1			128	0	0	0	0	0.16667
	130	8	0	0	0	1			130	0.17391	0	0	0	0.16667
	132	5	7	5	0	0			132	0.1087	0.12963	0.125	0	0
	134	3	14	9	2	2			134	0.06522	0.25926	0.225	0.125	0.33333
	136	1	33	23	14	1			136	0.02174	0.61111	0.575	0.875	0.16667
	138	11	0	3	0	0			138	0.23913	0	0.075	0	0
	140	1	0	0	0	0			140	0.02174	0	0	0	0
	142	2	0	0	0	0			142	0.04348	0	0	0	0
Pez12								Pez12	N	23	27	20	8	3
	262	2	0	1	3	0			262	0.04348	0	0.025	0.1875	0
	266	8	21	12	4	1			266	0.17391	0.38889	0.3	0.25	0.16667
	270	16	2	10	4	4			270	0.34783	0.03704	0.25	0.25	0.66667
	274	8	16	11	1	0			274	0.17391	0.2963	0.275	0.0625	0
	278	2	15	6	4	1			278	0.04348	0.27778	0.15	0.25	0.16667
	282	5	0	0	0	0			282	0.1087	0	0	0	0
	286	1	0	0	0	0			286	0.02174	0	0	0	0
	294	1	0	0	0	0			294	0.02174	0	0	0	0
	298	1	0	0	0	0			298	0.02174	0	0	0	0
	302	2	0	0	0	0			302	0.04348	0	0	0	0
Pez11								Pez11	N	23	27	20	8	3
	121	1	0	0	0	0			121	0.02174	0	0	0	0
	123	2	9	12	2	2			123	0.04348	0.16667	0.3	0.125	0.33333
	125	2	0	0	0	0			125	0.04348	0	0	0	0
	129	6	0	0	0	0			129	0.13043	0	0	0	0
	131	2	0	0	0	0			131	0.04348	0	0	0	0
	133	7	0	0	0	1			133	0.15217	0	0	0	0.16667
	137	9	0	0	0	0			137	0.19565	0	0	0	0
	141	10	0	0	0	0			141	0.21739	0	0	0	0
	143	0	0	0	0	1			143	0	0	0	0	0.16667
	145	3	0	1	0	0			145	0.06522	0	0.025	0	0
	147	1	2	1	1	0			147	0.02174	0.03704	0.025	0.0625	0
	149	1	2	1	2	0			149	0.02174	0.03704	0.025	0.125	0
	151	0	18	6	5	0			151	0	0.33333	0.15	0.3125	0
	153	2	0	3	1	2			153	0.04348	0	0.075	0.0625	0.33333
	155	0	17	6	1	0			155	0	0.31481	0.15	0.0625	0
	157	0	0	4	2	0			157	0	0	0.1	0.125	0
	159	0	5	4	2	0			159	0	0.09259	0.1	0.125	0
	163	0	1	2	0	0			163	0	0.01852	0.05	0	0
AHTH260								AHTH260	N	23	27	20	8	3
	241	8	0	0	0	0			241	0.17391	0	0	0	0
	243	9	0	1	0	1			243	0.19565	0	0.025	0	0.16667
	247	3	0	0	0	0			247	0.06522	0	0	0	0
	249	9	0	0	0	0			249	0.19565	0	0	0	0
	251	4	1	1	0	1			251	0.08696	0.01852	0.025	0	0.16667
	253	8	1	0	0	2			253	0.17391	0.01852	0	0	0.33333
	255	3	30	21	10	1			255	0.06522	0.55556	0.525	0.625	0.16667
	257	2	15	8	1	0			257	0.04348	0.27778	0.2	0.0625	0
	259	0	4	5	4	0			259	0	0.07407	0.125	0.25	0
	261	0	3	4	1	1			261	0	0.05556	0.1	0.0625	0.16667
FH3377								FH3377	N	23	27	20	8	3
	182	5	0	0	0	0			182	0.1087	0	0	0	0
	190	0	12	15	9	4			190	0	0.22222	0.375	0.5625	0.66667
	194	10	23	14	3	0			194	0.21739	0.42593	0.35	0.1875	0
	198	10	19	11	4	1			198	0.21739	0.35185	0.275	0.25	0.16667
	202	2	0	0	0	0			202	0.04348	0	0	0	0
	206	4	0	0	0	0			206	0.08696	0	0	0	0
	214	2	0	0	0	0			214	0.04348	0	0	0	0
	234	2	0	0	0	0			234	0.04348	0	0	0	0
	238	2	0	0	0	0			238	0.04348	0	0	0	0
	242	3	0	0	0	0			242	0.06522	0	0	0	0
	250	5	0	0	0	0			250	0.1087	0	0	0	0
	274	1	0	0	0	1			274	0.02174	0	0	0	0.16667
FH2088	N	46	54	40	16	6		FH2088	N	23	27	20	8	3
	74	0	1	0	0	0			74	0	0.01852	0	0	0
	86	0	4	0	0	0			86	0	0.07407	0	0	0
	90	1	33	28	13	2			90	0.02174	0.61111	0.7	0.8125	0.33333
	94	0	16	12	2	1			94	0	0.2963	0.3	0.125	0.16667
	114	5	0	0	0	0			114	0.1087	0	0	0	0
	118	4	0	0	0	0			118	0.08696	0	0	0	0
	122	18	0	0	1	2			122	0.3913	0	0	0.0625	0.33333
	126	14	0	0	0	1			126	0.30435	0	0	0	0.16667
	130	3	0	0	0	0			130	0.06522	0	0	0	0
	134	1	0	0	0	0			134	0.02174	0	0	0	0
FH3313								FH3313	N	23	27	20	8	3
	342	0	21	13	5	0			342	0	0.38889	0.325	0.3125	0
	346	0	12	10	6	0			346	0	0.22222	0.25	0.375	0
	350	1	13	10	4	2			350	0.02174	0.24074	0.25	0.25	0.33333
	354	0	7	3	1	0			354	0	0.12963	0.075	0.0625	0
	358	0	1	0	0	0			358	0	0.01852	0	0	0
	362	1	0	0	0	0			362	0.02174	0	0	0	0
	370	3	0	0	0	0			370	0.06522	0	0	0	0
	374	4	0	0	0	1			374	0.08696	0	0	0	0.16667
	378	5	0	0	0	0			378	0.1087	0	0	0	0
	382	1	0	0	0	0			382	0.02174	0	0	0	0
	386	3	0	0	0	0			386	0.06522	0	0	0	0
	390	2	0	0	0	0			390	0.04348	0	0	0	0
	394	2	0	0	0	0			394	0.04348	0	0	0	0
	398	1	0	0	0	0			398	0.02174	0	0	0	0
	402	2	0	4	0	2			402	0.04348	0	0.1	0	0.33333
	406	3	0	0	0	1			406	0.06522	0	0	0	0.16667
	410	4	0	0	0	0			410	0.08696	0	0	0	0
	414	4	0	0	0	0			414	0.08696	0	0	0	0
	418	5	0	0	0	0			418	0.1087	0	0	0	0
	422	4	0	0	0	0			422	0.08696	0	0	0	0
	430	1	0	0	0	0			430	0.02174	0	0	0	0
PEZ02								PEZ02	N	23	27	20	8	3
	111	0	1	0	0	0			111	0	0.01852	0	0	0
	115	0	3	5	1	0			115	0	0.05556	0.125	0.0625	0
	119	3	22	15	8	0			119	0.06522	0.40741	0.375	0.5	0
	123	3	0	6	1	1			123	0.06522	0	0.15	0.0625	0.16667
	127	6	28	13	5	2			127	0.13043	0.51852	0.325	0.3125	0.33333
	131	15	0	1	1	2			131	0.32609	0	0.025	0.0625	0.33333
	135	16	0	0	0	0			135	0.34783	0	0	0	0
	143	1	0	0	0	1			143	0.02174	0	0	0	0.16667
	147	2	0	0	0	0			147	0.04348	0	0	0	0
FH2010								FH2010	N	23	27	20	8	3
	212	0	3	1	0	0			212	0	0.05556	0.025	0	0
	216	0	9	6	5	0			216	0	0.16667	0.15	0.3125	0
	220	3	4	1	0	0			220	0.06522	0.07407	0.025	0	0
	224	0	19	3	2	0			224	0	0.35185	0.075	0.125	0
	228	6	17	11	5	3			228	0.13043	0.31481	0.275	0.3125	0.5
	232	18	2	18	4	2			232	0.3913	0.03704	0.45	0.25	0.33333
	236	8	0	0	0	0			236	0.17391	0	0	0	0
	240	10	0	0	0	1			240	0.21739	0	0	0	0.16667
	244	1	0	0	0	0			244	0.02174	0	0	0	0
FH2107								FH2107	N	23	27	20	8	3
	292	0	0	1	1	0			292	0	0	0.025	0.0625	0
	296	0	5	4	0	0			296	0	0.09259	0.1	0	0
	300	0	1	0	0	1			300	0	0.01852	0	0	0.16667
	312	2	0	0	0	0			312	0.04348	0	0	0	0
	328	0	0	0	0	1			328	0	0	0	0	0.16667
	352	0	0	0	0	1			352	0	0	0	0	0.16667
	356	1	0	0	0	0			356	0.02174	0	0	0	0
	360	3	0	0	0	1			360	0.06522	0	0	0	0.16667
	364	4	0	0	0	0			364	0.08696	0	0	0	0
	368	7	0	0	0	0			368	0.15217	0	0	0	0
	372	9	0	0	0	1			372	0.19565	0	0	0	0.16667
	376	8	3	2	0	0			376	0.17391	0.05556	0.05	0	0
	380	8	1	2	1	0			380	0.17391	0.01852	0.05	0.0625	0
	384	1	22	8	2	0			384	0.02174	0.40741	0.2	0.125	0
	388	0	0	0	3	0			388	0	0	0	0.1875	0
	392	2	11	6	4	1			392	0.04348	0.2037	0.15	0.25	0.16667
	396	0	5	12	1	0			396	0	0.09259	0.3	0.0625	0
	400	0	5	3	3	0			400	0	0.09259	0.075	0.1875	0
	404	0	1	1	0	0			404	0	0.01852	0.025	0	0
	412	1	0	1	1	0			412	0.02174	0	0.025	0.0625	0
FH2004								FH2004	N	23	27	20	8	3
	236	3	0	0	0	0			236	0.06522	0	0	0	0
	240	3	0	0	0	1			240	0.06522	0	0	0	0.16667
	244	15	0	0	0	0			244	0.32609	0	0	0	0
	248	9	0	0	0	1			248	0.19565	0	0	0	0.16667
	252	7	0	0	0	1			252	0.15217	0	0	0	0.16667
	288	1	0	0	0	0			288	0.02174	0	0	0	0
	292	0	0	1	0	0			292	0	0	0.025	0	0
	296	0	0	1	1	0			296	0	0	0.025	0.0625	0
	300	0	1	3	3	0			300	0	0.01852	0.075	0.1875	0
	304	1	8	3	3	0			304	0.02174	0.14815	0.075	0.1875	0
	308	1	0	0	3	0			308	0.02174	0	0	0.1875	0
	312	2	21	19	5	2			312	0.04348	0.38889	0.475	0.3125	0.33333
	316	1	6	2	1	0			316	0.02174	0.11111	0.05	0.0625	0
	320	2	18	11	0	1			320	0.04348	0.33333	0.275	0	0.16667
	324	1	0	0	0	0			324	0.02174	0	0	0	0
FH2039								FH2039	N	23	27	20	8	3
	344	3	0	0	0	0			344	0.06522	0	0	0	0
	348	5	0	0	0	0			348	0.1087	0	0	0	0
	352	1	0	0	0	1			352	0.02174	0	0	0	0.16667
	356	1	0	0	0	0			356	0.02174	0	0	0	0
	360	1	0	0	0	0			360	0.02174	0	0	0	0
	364	1	0	0	0	0			364	0.02174	0	0	0	0
	372	1	1	0	0	0			372	0.02174	0.01852	0	0	0
	376	1	33	26	10	1			376	0.02174	0.61111	0.65	0.625	0.16667
	380	0	12	6	4	3			380	0	0.22222	0.15	0.25	0.5
	384	1	7	7	2	0			384	0.02174	0.12963	0.175	0.125	0
	388	3	1	1	0	1			388	0.06522	0.01852	0.025	0	0.16667
	392	5	0	0	0	0			392	0.1087	0	0	0	0
	396	12	0	0	0	0			396	0.26087	0	0	0	0
	400	6	0	0	0	0			400	0.13043	0	0	0	0
	404	1	0	0	0	0			404	0.02174	0	0	0	0
	412	3	0	0	0	0			412	0.06522	0	0	0	0
	416	1	0	0	0	0			416	0.02174	0	0	0	0
