# Supplementary material for: White and other fur colourations and hybridization in golden jackals (Canis aureus) in the Carpathian basin
Source: Sci Rep. 2023 Dec 11;13:21969. doi: 10.1038/s41598-023-49265-0 (PMC10713657; doi:10.1038/s41598-023-49265-0)
Supplement: Supplementary file 5 — Supplementary Table 4. [file 41598_2023_49265_MOESM5_ESM.xlsx]

## Sheet: Allelic_patterns
Supplementary table 4.: Allelic patterns by populations
Totals for Allelic Patterns by Populations
Population	Ref. Dog	Ref. Jackal	Agouti	White	Coloured
Na	186	97	103	84	82
Na Freq. >= 5%	108	75	82	84	82
Ne	88	5	3	1	7
No. LComm Alleles (<=25%)	0	0	0	0	0
No. LComm Alleles (<=50%)	29	10	13	4	23
Mean Allelic Patterns Across Populations
AHT137
Population	Ref. Dog	Ref. Jackal	Agouti	White	Coloured
Na	13	7	8	8	5
Na Freq. >= 5%	6	6	6	8	5
Ne	7.61151	4.73377	4.81928	6.4	4.5
I	2.25435	1.69358	1.75954	1.9601	1.56071
No. Private Alleles	3	0	0	0	0
No. LComm Alleles (<=25%)	0	0	0	0	0
No. LComm Alleles (<=50%)	3	1	1	2	1
He	0.86862	0.788752	0.7925	0.84375	0.777778
uHe	0.887923	0.803634	0.812821	0.9	0.933333
FH2538
Population	Ref. Dog	Ref. Jackal	Agouti	White	Coloured
Na	10	3	3	2	5
Na Freq. >= 5%	8	2	2	2	5
Ne	7.89552	1.92095	1.83066	1.4382	4.5
I	2.161	0.766982	0.718718	0.482578	1.56071
No. Private Alleles	6	0	1	0	1
No. LComm Alleles (<=25%)	0	0	0	0	0
No. LComm Alleles (<=50%)	1	0	0	0	1
He	0.873346	0.479424	0.45375	0.304688	0.777778
uHe	0.892754	0.48847	0.465385	0.325	0.933333
c2001
Population	Ref. Dog	Ref. Jackal	Agouti	White	Coloured
Na	8	5	4	4	5
Na Freq. >= 5%	4	4	4	4	5
Ne	3.87546	3.14903	3.01887	2.5098	4.5
I	1.55953	1.28291	1.20993	1.10343	1.56071
No. Private Alleles	3	0	0	0	1
No. LComm Alleles (<=25%)	0	0	0	0	0
No. LComm Alleles (<=50%)	1	0	0	0	1
He	0.741966	0.682442	0.66875	0.601562	0.777778
uHe	0.758454	0.695318	0.685897	0.641667	0.933333
c2096
Population	Ref. Dog	Ref. Jackal	Agouti	White	Coloured
Na	4	3	3	2	2
Na Freq. >= 5%	2	3	3	2	2
Ne	1.49014	2.03916	1.29241	1.28	1.8
I	0.628091	0.86802	0.460897	0.37677	0.636514
No. Private Alleles	1	0	0	0	0
No. LComm Alleles (<=25%)	0	0	0	0	0
No. LComm Alleles (<=50%)	1	2	2	0	0
He	0.328922	0.509602	0.22625	0.21875	0.444444
uHe	0.336232	0.519217	0.232051	0.233333	0.533333
c2054
Population	Ref. Dog	Ref. Jackal	Agouti	White	Coloured
Na	8	5	5	4	3
Na Freq. >= 5%	6	4	4	4	3
Ne	6.08046	3.08245	3.06513	3.12195	2
I	1.90034	1.29264	1.31295	1.24502	0.867563
No. Private Alleles	3	0	1	0	0
No. LComm Alleles (<=25%)	0	0	0	0	0
No. LComm Alleles (<=50%)	2	0	0	0	2
He	0.835539	0.675583	0.67375	0.679688	0.5
uHe	0.854106	0.68833	0.691026	0.725	0.6
pez8
Population	Ref. Dog	Ref. Jackal	Agouti	White	Coloured
Na	5	6	6	4	5
Na Freq. >= 5%	5	4	6	4	5
Ne	4.249	3.74807	4.41989	3.12195	4.5
I	1.51735	1.44594	1.61517	1.22811	1.56071
No. Private Alleles	1	1	0	0	0
No. LComm Alleles (<=25%)	0	0	0	0	0
No. LComm Alleles (<=50%)	0	0	0	0	0
He	0.76465	0.733196	0.77375	0.679688	0.777778
uHe	0.781643	0.74703	0.79359	0.725	0.933333
PEz5
Population	Ref. Dog	Ref. Jackal	Agouti	White	Coloured
Na	6	4	4	3	5
Na Freq. >= 5%	3	4	3	3	5
Ne	2.68528	2.45042	1.44144	1.47126	4.5
I	1.30135	1.05344	0.630974	0.601924	1.56071
No. Private Alleles	3	0	0	0	1
No. LComm Alleles (<=25%)	0	0	0	0	0
No. LComm Alleles (<=50%)	1	0	0	0	1
He	0.627599	0.591907	0.30625	0.320312	0.777778
uHe	0.641546	0.603075	0.314103	0.341667	0.933333
Pez19
Population	Ref. Dog	Ref. Jackal	Agouti	White	Coloured
Na	4	3	3	2	2
Na Freq. >= 5%	3	3	2	2	2
Ne	2.6384	2.29968	1.99501	1.6	1.8
I	1.0924	0.905114	0.766528	0.562335	0.636514
No. Private Alleles	1	0	0	0	0
No. LComm Alleles (<=25%)	0	0	0	0	0
No. LComm Alleles (<=50%)	1	1	1	0	0
He	0.620983	0.565158	0.49875	0.375	0.444444
uHe	0.634783	0.575821	0.511538	0.4	0.533333
AHTH_171
Population	Ref. Dog	Ref. Jackal	Agouti	White	Coloured
Na	11	3	4	2	5
Na Freq. >= 5%	7	3	4	2	5
Ne	7.05333	2.18591	2.48447	1.28	4.5
I	2.12855	0.915782	1.10802	0.37677	1.56071
No. Private Alleles	5	0	0	0	1
No. LComm Alleles (<=25%)	0	0	0	0	0
No. LComm Alleles (<=50%)	3	0	1	0	2
He	0.858223	0.542524	0.5975	0.21875	0.777778
uHe	0.877295	0.55276	0.612821	0.233333	0.933333
Pez12
Population	Ref. Dog	Ref. Jackal	Agouti	White	Coloured
Na	10	4	5	5	3
Na Freq. >= 5%	4	3	4	5	3
Ne	4.99057	3.14903	3.9801	4.41379	2
I	1.87563	1.20559	1.43958	1.52688	0.867563
No. Private Alleles	5	0	0	0	0
No. LComm Alleles (<=25%)	0	0	0	0	0
No. LComm Alleles (<=50%)	0	0	0	0	0
He	0.799622	0.682442	0.74875	0.773438	0.5
uHe	0.817391	0.695318	0.767949	0.825	0.6
Pez11
Population	Ref. Dog	Ref. Jackal	Agouti	White	Coloured
Na	12	7	10	8	4
Na Freq. >= 5%	5	4	7	8	4
Ne	7.19728	4.00549	6.06061	5.81818	3.6
I	2.17617	1.56702	2.01157	1.92307	1.32966
No. Private Alleles	6	0	0	0	1
No. LComm Alleles (<=25%)	0	0	0	0	0
No. LComm Alleles (<=50%)	1	0	1	1	1
He	0.861059	0.750343	0.835	0.828125	0.722222
uHe	0.880193	0.7645	0.85641	0.883333	0.866667
AHTH260
Population	Ref. Dog	Ref. Jackal	Agouti	White	Coloured
Na	8	6	6	4	5
Na Freq. >= 5%	7	4	4	4	5
Ne	6.45122	2.53125	2.91971	2.16949	4.5
I	1.95159	1.18347	1.33481	0.986899	1.56071
No. Private Alleles	3	0	0	0	0
No. LComm Alleles (<=25%)	0	0	0	0	0
No. LComm Alleles (<=50%)	3	2	2	0	3
He	0.844991	0.604938	0.6575	0.539062	0.777778
uHe	0.863768	0.616352	0.674359	0.575	0.933333
FH3377
Population	Ref. Dog	Ref. Jackal	Agouti	White	Coloured
Na	11	3	3	3	3
Na Freq. >= 5%	6	3	3	3	3
Ne	7.24658	2.82012	2.95203	2.41509	2
I	2.1649	1.06529	1.09027	0.984087	0.867563
No. Private Alleles	8	0	0	0	0
No. LComm Alleles (<=25%)	0	0	0	0	0
No. LComm Alleles (<=50%)	0	0	0	0	0
He	0.862004	0.645405	0.66125	0.585938	0.5
uHe	0.881159	0.657582	0.678205	0.625	0.6
FH2088
Population	Ref. Dog	Ref. Jackal	Agouti	White	Coloured
Na	7	4	2	3	4
Na Freq. >= 5%	5	3	2	3	4
Ne	3.6993	2.14097	1.72414	1.47126	3.6
I	1.5273	0.928033	0.610864	0.601924	1.32966
No. Private Alleles	4	2	0	0	0
No. LComm Alleles (<=25%)	0	0	0	0	0
No. LComm Alleles (<=50%)	1	0	0	0	1
He	0.729679	0.532922	0.42	0.320312	0.722222
uHe	0.745894	0.542977	0.430769	0.341667	0.866667
FH3313
Population	Ref. Dog	Ref. Jackal	Agouti	White	Coloured
Na	17	5	5	4	4
Na Freq. >= 5%	9	4	5	4	4
Ne	13.3924	3.62687	4.06091	3.28205	3.6
I	2.69122	1.38307	1.48295	1.25116	1.32966
No. Private Alleles	13	1	0	0	0
No. LComm Alleles (<=25%)	0	0	0	0	0
No. LComm Alleles (<=50%)	3	0	1	0	3
He	0.925331	0.72428	0.75375	0.695312	0.722222
uHe	0.945894	0.737945	0.773077	0.741667	0.866667
PEZ02
Population	Ref. Dog	Ref. Jackal	Agouti	White	Coloured
Na	7	4	5	5	4
Na Freq. >= 5%	5	3	4	5	4
Ne	3.91852	2.28169	3.50877	2.78261	3.6
I	1.57406	0.940827	1.36981	1.22992	1.32966
No. Private Alleles	2	1	0	0	0
No. LComm Alleles (<=25%)	0	0	0	0	0
No. LComm Alleles (<=50%)	0	0	0	0	0
He	0.744802	0.561728	0.715	0.640625	0.722222
uHe	0.761353	0.572327	0.733333	0.683333	0.866667
FH2010
Population	Ref. Dog	Ref. Jackal	Agouti	White	Coloured
Na	6	6	6	4	3
Na Freq. >= 5%	5	5	4	4	3
Ne	3.96255	3.83684	3.25203	3.65714	2.57143
I	1.53007	1.50544	1.37763	1.33347	1.0114
No. Private Alleles	2	0	0	0	0
No. LComm Alleles (<=25%)	0	0	0	0	0
No. LComm Alleles (<=50%)	2	1	1	0	1
He	0.747637	0.739369	0.6925	0.726562	0.611111
uHe	0.764251	0.753319	0.710256	0.775	0.733333
FH2107
Population	Ref. Dog	Ref. Jackal	Agouti	White	Coloured
Na	11	9	10	8	6
Na Freq. >= 5%	6	6	7	8	6
Ne	7.19728	4.21387	5.71429	6.09524	6
I	2.12688	1.73311	1.96842	1.92739	1.79176
No. Private Alleles	4	0	0	1	2
No. LComm Alleles (<=25%)	0	0	0	0	0
No. LComm Alleles (<=50%)	2	1	1	0	2
He	0.861059	0.762689	0.825	0.835938	0.833333
uHe	0.880193	0.777079	0.846154	0.891667	1
FH2004
Population	Ref. Dog	Ref. Jackal	Agouti	White	Coloured
Na	12	5	7	6	5
Na Freq. >= 5%	5	4	5	6	5
Ne	5.48187	3.36721	3.16206	4.74074	4.5
I	2.016	1.3344	1.4314	1.65167	1.56071
No. Private Alleles	4	0	1	0	0
No. LComm Alleles (<=25%)	0	0	0	0	0
No. LComm Alleles (<=50%)	3	1	1	1	3
He	0.81758	0.703018	0.68375	0.789062	0.777778
uHe	0.835749	0.716282	0.701282	0.841667	0.933333
FH2039
Population	Ref. Dog	Ref. Jackal	Agouti	White	Coloured
Na	16	5	4	3	4
Na Freq. >= 5%	7	3	3	3	4
Ne	7.95489	2.27103	2.09974	2.13333	3
I	2.38187	1.04778	0.961819	0.900256	1.24245
No. Private Alleles	11	0	0	0	0
No. LComm Alleles (<=25%)	0	0	0	0	0
No. LComm Alleles (<=50%)	1	1	1	0	1
He	0.874291	0.559671	0.52375	0.53125	0.666667
uHe	0.89372	0.570231	0.537179	0.566667	0.8
Mean values
Population	Ref. Dog	Ref. Jackal	Agouti	White	Coloured
Na	9.3	4.85	5.15	4.2	4.1
Na Freq. >= 5%	5.4	3.75	4.1	4.2	4.1
Ne	5.75358	2.99269	3.19008	3.06011	3.57857
I	1.82793	1.20592	1.23309	1.11269	1.28628
No. Private Alleles	4.4	0.25	0.15	0.05	0.35
No. LComm Alleles (<=25%)	0	0	0	0	0
No. LComm Alleles (<=50%)	1.45	0.5	0.65	0.2	1.15
He	0.779395	0.64177	0.625375	0.575391	0.680556
uHe	0.796715	0.653878	0.64141	0.61375	0.816667
Standard Error (SE) values
Population	Ref. Dog	Ref. Jackal	Agouti	White	Coloured
Na	0.817892	0.364728	0.498814	0.438898	0.250263
Na Freq. >= 5%	0.386618	0.227977	0.339504	0.438898	0.250263
Ne	0.594837	0.184309	0.300055	0.368643	0.27052
I	0.108671	0.0639147	0.0987951	0.114656	0.0780245
No. Private Alleles	0.712298	0.12301	0.0819178	0.05	0.131289
No. LComm Alleles (<=25%)	0	0	0	0	0
No. LComm Alleles (<=50%)	0.245753	0.153897	0.15	0.11698	0.232549
He	0.0299186	0.0211077	0.0379695	0.0474041	0.0290288
uHe	0.0305834	0.0215059	0.0389431	0.0505643	0.0348346
