# Supplementary material for: White and other fur colourations and hybridization in golden jackals (Canis aureus) in the Carpathian basin
Source: Sci Rep. 2023 Dec 11;13:21969. doi: 10.1038/s41598-023-49265-0 (PMC10713657; doi:10.1038/s41598-023-49265-0)
Supplement: Supplementary file 6 — Supplementary Table 5. [file 41598_2023_49265_MOESM6_ESM.xlsx]

## Sheet: Hybridlab results
Supplementary table 5.: Hybridlab results
Categories of created genotypes	Average q(i)-score	MIN	MAX	Unclassified (0,15<q(i)<0,85)
Canis familiaris	0.98	0.96	0.99	0	0
Canis aureus	0.02	0.01	0.04	0	0
F1	0.53	0.44	0.60	10	1
F1xCf	0.80	0.70	0.89	7	0.7
F1xCa	0.30	0.20	0.41	10	1
F2	0.43	0.44	0.71	10	1
F2xCf	0.85	0.72	0.93	5	0.5
F2xCa	0.25	0.13	0.44	8	0.8
F3	0.58	0.31	0.74	10	1
