# Supplementary material for: White and other fur colourations and hybridization in golden jackals (Canis aureus) in the Carpathian basin
Source: Sci Rep. 2023 Dec 11;13:21969. doi: 10.1038/s41598-023-49265-0 (PMC10713657; doi:10.1038/s41598-023-49265-0)
Supplement: Supplementary file 7 — Supplementary Table 6. [file 41598_2023_49265_MOESM7_ESM.xlsx]

## Sheet: Results of kinship analyses
Supplementary table 6.: Results of kinship analyses
Sample ID	Family cluster probability percentage
4802CaA	65.88%
6392CaW
4744CaW	58.32%
6343CaW
6647CaW	95.53%
6648CaW
6651CaW
